# Supplementary material for: Prediction of Clinically Significant Cancer Using Radiomics Features of Pre-Biopsy of Multiparametric MRI in Men Suspected of Prostate Cancer
Source: Cancers (Basel). 2021 Dec 9;13(24):6199. doi: 10.3390/cancers13246199 (PMC8699138; doi:10.3390/cancers13246199)
Supplement: Supplementary file 1 [file cancers-13-06199-s001.zip]

Archive with 1 entries (1 files):
- cancers-1377337-supplementary.pdf
